# Supplementary material for: Seroprevalence Survey of Anti-SARS-CoV-2 Antibodies in a Population of Emilia-Romagna Region, Northern Italy
Source: Int J Environ Res Public Health. 2022 Jun 27;19(13):7882. doi: 10.3390/ijerph19137882 (PMC9266015; doi:10.3390/ijerph19137882)
Supplement: Supplementary file 1 [file ijerph-19-07882-s001.zip]

Archive with 1 entries (1 files):
- ijerph-1737007-supplementary.pdf
